# Supplementary material for: Topographic variability of the normal circle of Willis anatomy on a paediatric population
Source: Brain Commun. 2021 Apr 3;3(2):fcab055. doi: 10.1093/braincomms/fcab055 (PMC8204365; doi:10.1093/braincomms/fcab055)
Supplement: fcab055_Supplementary_Data [file fcab055_supplementary_data.zip]

Archive with 2 entries (2 files):
- Supplementary_material_final.docx
- Review_files.zip
